# Supplementary material for: Identification of a Novel Mutation in BRD4 that Causes Autosomal Dominant Syndromic Congenital Cataracts Associated with Other Neuro-Skeletal Anomalies
Source: PLoS One. 2017 Jan 11;12(1):e0169226. doi: 10.1371/journal.pone.0169226 (PMC5226720; doi:10.1371/journal.pone.0169226)
Supplement: S1 Table — (XLS) [file pone.0169226.s001.xls]

## Sheet: Sheet1
S1 Table. Summary statistics for whole exome sequencing (WES) in the studied family.
Statistics	Fatherr (II-3)	Mother (II-5)	Proband (III-2)	Brother (III-3)
Total number of reads	65904941	74852375	54545217	72912574
Total number of mapped reads	65574671	74498642	54306566	72576064
Percentage of mapped reads (%)	99.5	99.53	99.56	99.54
Total number of properly paired reads	65348950	74306120	54126616	72391324
Percentage of properly paired reads (%)	99.16	99.27	99.23	99.29
Median read depth of target region (X)	50.35	58.29	41.76	56.55
Percentage of coverage of target region (more than 10X)	92.38	93.72	90.14	93.96
Total number of SNPs	47441	45648	46420	47870
Total number of coding SNPs	13698	13486	13411	14208
Total number of indels	4547	4329	4373	4602
Total number of coding indels	330	343	320	380
SNP: single nucleotide polymorphism; indel: insertional-deletional variations.
